# Supplementary material for: Role of higher-order exchange interactions for skyrmion stability
Source: Nat Commun. 2020 Sep 21;11:4756. doi: 10.1038/s41467-020-18473-x (PMC7506016; doi:10.1038/s41467-020-18473-x)
Supplement: Supplementary file 3 — Supplementary Dataset 2 [file 41467_2020_18473_MOESM3_ESM.xlsx]

## Sheet: Sheet1
Supplementary Table 3
Systems	D1	D2	D3	D4	D5	K	μs
Pd/Fe/Rh(111)	0.6244	-0.0442841	0.0366125	0.00381659	0.0485622	0.17	3.2
Pd/Fe/Ir(111)	1					0.7	3
Fe/Rh/Re(0001)	0.89					-0.2	2.9
