# Supplementary material for: Role of higher-order exchange interactions for skyrmion stability
Source: Nat Commun. 2020 Sep 21;11:4756. doi: 10.1038/s41467-020-18473-x (PMC7506016; doi:10.1038/s41467-020-18473-x)
Supplement: Supplementary file 4 — Supplementary Dataset 1 [file 41467_2020_18473_MOESM4_ESM.xlsx]

## Sheet: Sheet1
Supplementary Table 1
Systems	J1/J´1	J2/J´2	J3/J´3	J4/J´4	J5/J´5	J6/J´6	J7/J´7	J8/J´8	J9/J´9	J10/J´10	J11/J´11	B1	Y1	K1
Pd/Fe/Rh(111)	13.3479	-2.68591	-2.83836	0.619681	0.464339	-0.10115	-0.303264	-0.111677	0.0251066	0.165277	-0.0649864
	11.7279	-4.30591	-4.20836	0.619681	0.464339	-0.10115	-0.303264	-0.111677	0.0251066	0.165277	-0.0649864	2.74	1.62	2.61
Pd/Fe/Ir(111)	14.4046	-2.48108	-2.68507	0.520605	0.73757	0.277615	0.160881	-0.57445	-0.212654
	13.6046	-3.28108	-4.16507	0.520605	0.73757	0.277615	0.160881	-0.57445	-0.212654			2.96	0.8	2.14
Fe/Rh/Re(0001)	9.852	0.233	-0.1466	-0.2175	0.2727	0.0495	-0.1552
	8.852	-0.767	0.0484	-0.2175	0.2727	0.0495	-0.1552					-0.39	1	-1.36
